# Supplementary material for: Is Migraine a Risk Factor for Non-Arteritic Anterior Ischemic Optic Neuropathy? Insights from a National Case–Control Study
Source: Brain Sci. 2026 Jan 7;16(1):82. doi: 10.3390/brainsci16010082 (PMC12838819; doi:10.3390/brainsci16010082)
Supplement: Supplementary file 1 [file brainsci-16-00082-s001.zip]

Archive with 1 entries (1 files):
- brainsci-4013291-supplementary.pdf
